# Supplementary material for: Is Right Unilateral Transversus Abdominis Plane (TAP) Block Successful in Postoperative Analgesia in Laparoscopic Cholecystectomy?
Source: Int J Clin Pract. 2022 Apr 6;2022:2668215. doi: 10.1155/2022/2668215 (PMC9159215; doi:10.1155/2022/2668215)
Supplement: Supplementary Materials — Graphic 1: verbal numeric rate scale (VNRS) rest score. Graphic 2: verbal numeric rate scale (VNRS) cough score. [file 2668215.f1.zip]

Archive with 2 entries (2 files):
- Graphic 1.pdf
- Graphic 2.pdf
